# Supplementary material for: A Novel SELEX Based on Immobilizing Libraries Enables Screening of Saxitoxin Aptamers for BLI Aptasensor Applications
Source: Toxins (Basel). 2022 Mar 21;14(3):228. doi: 10.3390/toxins14030228 (PMC8955768; doi:10.3390/toxins14030228)
Supplement: Supplementary file 1 [file toxins-14-00228-s001.zip]

Archive with 1 entries (1 files):
- toxins-1611804-supplementary.pdf
